# Supplementary material for: LncRNA FOXP4-AS1 is activated by PAX5 and promotes the growth of prostate cancer by sequestering miR-3184-5p to upregulate FOXP4
Source: Cell Death Dis. 2019 Jun 17;10(7):472. doi: 10.1038/s41419-019-1699-6 (PMC6572815; doi:10.1038/s41419-019-1699-6)
Supplement: Supplementary file 1 — Supplementary Table 1 [file 41419_2019_1699_MOESM1_ESM.xlsx]

## Sheet: Sheet1
Specific primers for quantitative real-time PCR
FOXP4-AS1	forward	5'-ATGGAAAAGGGGCTGACTGG-3'
	reverse	5'-CTCTGGGAATGGGGTGTACG-3'
FOXP4	forward	5'-CAGACCAACTCCCTCGCTC-3'
	reverse	5'-AGTCTGGGCCGGGAAGTATT-3'
miR-3184-5p	forward	5'-TGAGAAACCTCAGATTGAGCTTTT-3'
	reverse	5'-CTCTACAGCTATATTGCCAGCCA-3'
miR-423-5p	forward	5'-TGAGGGGCAGAGATAGAGACTTT-3'
	reverse	5'-CTCTACAGCTATATTGCCAGCCA-3'
miR-136-5p	forward	5'-ACTCCATTTGTTTTGATGATGGA-3'
	reverse	5'-CTCTACAGCTATATTGCCAGCCA-3'
miR-431-5p	forward	5'-TGTCTTGCTAGGCCGTCATATA-3'
	reverse	5'-CTCTACAGCTATATTGCCAGCCA-3'
miR-532-3p	forward	5'-CCTCTCACAACCAATGCTTTCA-3'
	reverse	5'-CTCTACAGCTATATTGCCAGCCA-3'
PAX5	forward	5'-CGCCGCATTTTCGTAGAGAC-3'
	reverse	5'-CATTGGCGTGTATGCATCGG-3'
STAT5A	forward	5'-TTCTTTCCAGTTCCTCCGTCAG-3'
	reverse	5'-GGGCCAACTCCCTCGCAG-3'
EBF1	forward	5'-CTGCCTCGTCTGTGACTGTT-3'
	reverse	5'-TCAGCTGGTGGCTTAATGGG-3'
RAD21	forward	5'-AGTGAATCGGAAAGGAGGCG-3'
	reverse	5'-GGAGGAAAAGAAGGGGTCGG-3'
RUNX3	forward	5'-AAATCCGCTGGCCTCTGAAA-3'
	reverse	5'-TGCATCAGCCCTAAATGCCA-3'
GAPDH	forward	5'-GGAAAAGGACATTTCCACCGC-3'
	reverse	5'-TTAACCTCAGACCAGGGTGC-3'
U6	forward	5'-CCAAATCTAGCTGCTGCGGT-3'
	reverse	5'-AGGTTTGTCGTTCCCGTCTC-3'
